# Supplementary material for: You Are What You Eat… But Do You Eat What You Are? The Role of Identity in Eating Behaviors—A Scoping Review
Source: Nutrients. 2022 Aug 23;14(17):3456. doi: 10.3390/nu14173456 (PMC9458161; doi:10.3390/nu14173456)
Supplement: Supplementary file 1 [file nutrients-14-03456-s001.zip]

Archive with 1 entries (1 files):
- nutrients-1847378-supplementary.pdf
